# Supplementary material for: Study of Bitespiramycin Distribution in Rats and Cerebrospinal Fluid of Patients by a Sensitive LC-MS/MS Method with Rapid Sample Preparation
Source: Molecules. 2024 Feb 28;29(5):1037. doi: 10.3390/molecules29051037 (PMC10934368; doi:10.3390/molecules29051037)
Supplement: Supplementary file 1 [file molecules-29-01037-s001.zip]

Archive with 1 entries (1 files):
- molecules-2882502-supplementary.pdf
